# Supplementary material for: Western Diet Dampens T Regulatory Cell Function to Fuel Hepatic Inflammation in Metabolic Dysfunction-Associated Steatotic Liver Disease
Source: Cells. 2026 Jan 16;15(2):165. doi: 10.3390/cells15020165 (PMC12839435; doi:10.3390/cells15020165)
Supplement: Supplementary file 1 [file cells-15-00165-s001.zip]

Archive with 1 entries (1 files):
- cells-4020278-supplementary.pdf
